# Supplementary material for: Influences of pH on Gelling and Digestion–Fermentation Properties of Fish Gelatin–Polysaccharide Hydrogels
Source: Foods. 2025 Jul 26;14(15):2631. doi: 10.3390/foods14152631 (PMC12346719; doi:10.3390/foods14152631)
Supplement: Supplementary file 1 [file foods-14-02631-s001.zip]

Archive with 1 entries (1 files):
- foods-3729895-supplementary.pdf
